# Supplementary material for: Phosphatidylserine enrichment in the nuclear membrane regulates key enzymes of phosphatidylcholine synthesis
Source: EMBO J. 2024 Jun 25;43(16):3414–49. doi: 10.1038/s44318-024-00151-z (PMC11329639; doi:10.1038/s44318-024-00151-z)
Supplement: Supplementary file 10 — Movie EV6 [file 44318_2024_151_MOESM10_ESM.zip]

Archive with 4 entries (4 files):
- Readme to Movie EV6.docx
- __MACOSX/._Readme to Movie EV6.docx
- Movie EV6.mp4
- __MACOSX/._Movie EV6.mp4
