# Supplementary material for: Phosphatidylserine enrichment in the nuclear membrane regulates key enzymes of phosphatidylcholine synthesis
Source: EMBO J. 2024 Jun 25;43(16):3414–49. doi: 10.1038/s44318-024-00151-z (PMC11329639; doi:10.1038/s44318-024-00151-z)
Supplement: Supplementary file 16 — Movie EV12 [file 44318_2024_151_MOESM16_ESM.zip]

Archive with 4 entries (4 files):
- Movie EV12.mp4
- __MACOSX/._Movie EV12.mp4
- Readme to Movie EV12.docx
- __MACOSX/._Readme to Movie EV12.docx
